# Supplementary material for: A HaloTag Knock-In Resource for In Vivo and In Vitro Analysis of Endogenous Polycystin-2 Localization, Turnover, and Transport
Source: J Am Soc Nephrol. 2026 Feb 10;37(8):1674–88. doi: 10.1681/ASN.0000001036 (PMC13381075; doi:10.1681/ASN.0000001036)
Supplement: Supplementary file 3 [file jasn-37-1674-s003.xlsx]

## Sheet: Sheet1
REAGENT or RESOURSE		SOURCE	IDENTIFIER
HaloTag ligands, dyes and Antibodies
HaloTag ligand conjugated with JF552, JFX554, JF585, JF635, JF646, or JFX650		Janelia Research Campus
anti-Pkd2		PKD RRC, Santa Cruz	#3374, sc-47734
anti-HaloTag monoclonal antibody		Promega	G921A
anti-GAPDH		abcam	ab8245
anti-Actin		sigma	A2066
anti-Arl13b		abcam	ab136648
anti-acetyl-α-Tubulin		sigma	T7451
anti-LTL		Vector Laboratories	FL-1321
anti-Calnexin		abcam	ab22595
anti-Tomm20		abcam	ab56783
anti-GM130		BD Biosciences	610823
Donkey anti-Mouse IgG (H+L), Secondary Antibody, Alexa Fluor™ 488		Invitrogen	A21202
Donkey anti-Rabbit IgG (H+L), Secondary Antibody, Alexa Fluor™ 488		Invitrogen	A21206
Donkey anti-Mouse IgG (H+L), Secondary Antibody, Alexa Fluor™ 568		Invitrogen	A10037
Donkey anti-Rabbit IgG (H+L), Secondary Antibody, Alexa Fluor™ 568		Invitrogen	A10042
Donkey anti-Mouse IgG (H+L), Secondary Antibody, Alexa Fluor™ 647		Invitrogen	A31571
Donkey anti-Rabbit IgG (H+L), Secondary Antibody, Alexa Fluor™ 647		Invitrogen	A31573
IRDye 800CW Donkey anti-Mouse IgG Secondary Antibody		LI-COR Biotech	925-32212
IRDye 680RD Donkey anti-Rabbit IgG Secondary Antibody		LI-COR Biotech	926-68073
MitoTracker Red CMXRos		Invitrogen	M7512
Hoechst 33258		Millipore-Sigma	14530-100MG
Reagents
DMEM/F12 cell medium		Gibco	11039
Renal epithelial cell growth medium supplementsMix		PromoCell	C-26030
Epredia™ Immu-Mount™		ThermoFisher	9990402
HaltTM protease & phosphatase inhibitors		ThermoFisher	78442
10% Tris-Glycine gels		Biorad	4568084
PVDF membranes		Biorad	1620177
Intercept Blocking Buffer		LI-COR Biotech	927-60001
Halo-Trap Magnetic Agarose Kit		ProteinTech	OTMA
tsSV40 lentivirus		Applied Biological Materials	LV629
Tamxofen		Sigma	T5648-5G
Experimental models: cell lines
Pkd2c-Halo/c-Halo		PKD-RRC	RRID: CVCL_E3Y4
CAGGCreER;Pkd2c-Halo/flox;SSTR3-GFP			RRID: CVCL_E3Y6
CAGGCreER;Pkd2wt/flox;SSTR3-GFP			RRID: CVCL_E3Y7
UAB-HEK293-PKD2 KO#1			RRID: CVCL_E3XI
UAB-HEK293-PKD2 KO#2			RRID: CVCL_E3XJ
Pkd1KO; CCAGGCreER;Pkd2c-Halo/flox;SSTR3-GFP			available from PKD RRC upon reasonable request
Tulp3KO; CCAGGCreER;Pkd2c-Halo/flox;SSTR3-GFP			available from PKD RRC upon reasonable request
Experimental models: mouse models
Pkd2c-Halo			MGI: 7461532
CAGGCreER			MGI: 2182767
Pkd1flox			MGI: 3612341
Pkd2flox			MGI: 4843126
Sstr3-GFP			MGI: 5524281
Tulp3R400W			MGI: 8221572
Software
Biorender (https://www.biorender.com)
GraphPad Prism Version 9.2.0 (283)
Adobe illustrator 2025, (29.6.1)
Nikon NIS Elements (v5.11)
